# Supplementary material for: Development of a Monitoring Strategy for Laser-Textured Metallic Surfaces Using a Diffractive Approach
Source: Materials (Basel). 2019 Dec 20;13(1):53. doi: 10.3390/ma13010053 (PMC6981385; doi:10.3390/ma13010053)
Supplement: Supplementary file 1 [file materials-13-00053-s001.zip]

Archive with 3 entries (3 files):
- Figure S1 - FlowChart 1_2.TIF
- Figure S2 - FlowChart 2_2.TIF
- Figure S3 - Cat4_CSG.tif
